# Supplementary material for: Acorn‐Weevil Interactions in Semi‐Humid Evergreen Broad‐Leaved Forests in Yunnan, China: Trade‐Offs Among Acorn Functional Traits
Source: Ecol Evol. 2025 Aug 21;15(8):e72045. doi: 10.1002/ece3.72045 (PMC12371126; doi:10.1002/ece3.72045)
Supplement: Supplementary file 1 — Data S1: ece372045‐sup‐0001‐DataS1.zip. [file ECE3-15-e72045-s001.zip]

Archive with 3 entries (3 files):
- ece372045-sup-0001-DataS1.rar
- ece372045-sup-0002-FigureS1.docx
- ece372045-sup-0003-TableS1.docx
